# Supplementary material for: Molecular Characterization of Hepatitis B Virus Infection in a Patient with Cutaneous Lupus Erythematosus
Source: Diagnostics (Basel). 2022 Nov 19;12(11):2866. doi: 10.3390/diagnostics12112866 (PMC9689093; doi:10.3390/diagnostics12112866)
Supplement: Supplementary file 1 [file diagnostics-12-02866-s001.zip]

Archive with 1 entries (1 files):
- diagnostics-1877925-supplementary.pdf
